# Supplementary material for: Microglia Mitigate Neuronal Activation in a Zebrafish Model of Dravet Syndrome
Source: Cells. 2024 Apr 15;13(8):684. doi: 10.3390/cells13080684 (PMC11049242; doi:10.3390/cells13080684)
Supplement: Supplementary file 1 [file cells-13-00684-s001.zip]

Archive with 9 entries (9 files):
- Brenet et al. Supplementary Video 1.mp4
- Brenet et al. Supplementary Video 2.mp4
- Brenet et al. Supplementary Video 3.mp4
- Brenet et al. Supplementary Video 4.mp4
- Brenet et al. Supplementary video 5.avi
- Brenet et al. Supplementary video 6.avi
- Brenet et al. Supplementary Video 7.avi
- Brenet et al. Supplementary Video 8.avi
- cells-2926156 supp info.pdf
